# Supplementary material for: Tracking Key Industrial Sectors for CO2 Mitigation through the Driving Effects: An Attribution Analysis
Source: Int J Environ Res Public Health. 2022 Nov 7;19(21):14561. doi: 10.3390/ijerph192114561 (PMC9653607; doi:10.3390/ijerph192114561)
Supplement: Supplementary file 1 [file ijerph-19-14561-s001.zip]

Archive with 1 entries (1 files):
- ijerph-1918686-supplementary.pdf
